# Supplementary material for: Machine-learned and codified synthesis parameters of oxide materials
Source: Sci Data. 2017 Sep 12;4:170127. doi: 10.1038/sdata.2017.127 (PMC5595045; doi:10.1038/sdata.2017.127)
Supplement: Supplementary file 1 [file sdata2017127-isa1.zip]

Archive with 3 entries (3 files):
- i_Investigation.txt
- s_study_Olivetti.txt
- a_assay_Olivetti.txt
