# Supplementary material for: Machine-learned and codified synthesis parameters of oxide materials
Source: Sci Data. 2017 Sep 12;4:170127. doi: 10.1038/sdata.2017.127 (PMC5595045; doi:10.1038/sdata.2017.127)
Supplement: Supplementary file 1 [file sdata2017127-isa1.zip › i_Investigation.txt]

# Investigation File generated for Scientific Data with Investigation File Authoring Tool version 0.1.0 on 10/08/2017 - This metadata file is CC0
ONTOLOGY SOURCE REFERENCE
Term Source Name	SWO	ERO	NPO	OBI	IAO
Term Source File	http://data.bioontology.org/ontologies/SWO	http://data.bioontology.org/ontologies/ERO	http://data.bioontology.org/ontologies/NPO	http://data.bioontology.org/ontologies/OBI	http://data.bioontology.org/ontologies/IAO
Term Source Version	0.4	2013-08-02	2011-12-08 (yyyy-mm-dd)	2014-08-18	2015-02-23
Term Source Description	Software Ontology	Eagle-I Research Resource Ontology	NanoParticle Ontology	Ontology for Biomedical Investigations	Information Artifact Ontology
INVESTIGATION
Investigation Identifier
Investigation Title
Investigation Description
Investigation Submission Date
Investigation Public Release Date
INVESTIGATION PUBLICATIONS
Investigation PubMed ID
Investigation Publication DOI
Investigation Publication Author List
Investigation Publication Title
Investigation Publication Status
Investigation Publication Status Term Accession Number
Investigation Publication Status Term Source REF
INVESTIGATION CONTACTS
Investigation Person Last Name
Investigation Person Mid Initials
Investigation Person First Name
Investigation Person Address
Investigation Person Phone
Investigation Person Fax
Investigation Person Email
Investigation Person Affiliation
Investigation Person Roles
Investigation Person Roles Term Accession Number
Investigation Person Roles Term Source REF
STUDY
Study Identifier	10.1038/sdata.2017.127
Study Title	Machine-learned and codified synthesis parameters of oxide materials
Study Submission Date	10/04/2017
Study Public Release Date	12/09/2017
Study Description	http://www.nature.com/articles/sdata2017127#abstract
Study File Name	s_study_Olivetti.txt
Comment[Subject Keywords]	///;///;/
Comment[Manuscript Licence]	CC BY-4.0
Comment[Experimental Metadata Licence]	CC0
Comment[Supplementary Information File Name]	
Comment[Supplementary Information File Type]	x-zip-compressed
Comment[Supplementary Information File URL]	http://www.nature.com/articles/sdata2017127#supplementary-information
Comment[Data Repository]	figshare
Comment[Data Record Accession]	doi:10.6084/m9.figshare.5221351
Comment[Data Record URI]	https://doi.org/10.6084/m9.figshare.5221351
STUDY DESIGN DESCRIPTORS
Study Design Type	data integration objective	modeling and simulation objective
Study Design Type Term Accession Number	ERO:0100092	ERO:0100102
Study Design Type Term Source REF	ERO	ERO
STUDY PUBLICATIONS
Study PubMed ID
Study Publication DOI
Study Publication Author List
Study Publication Title
Study Publication Status
Study Publication Status Term Accession Number
Study Publication Status Term Source REF
STUDY FACTORS
Study Factor Name	oxide system
Study Factor Type	oxide
Study Factor Type Term Accession Number	http://purl.org/obo/owl/CHEBI#CHEBI_25741
Study Factor Type Term Source REF	NPO
STUDY ASSAYS
Study Assay Measurement Type	protocol
Study Assay Measurement Type Term Accession Number	OBI:0000272
Study Assay Measurement Type Term Source REF	OBI
Study Assay Technology Type	data item extraction from journal article
Study Assay Technology Type Term Accession Number	IAO:0000443
Study Assay Technology Type Term Source REF	IAO
Study Assay Technology Platform	""
Study Assay File Name	a_assay_Olivetti.txt
STUDY PROTOCOLS
Study Protocol Name	Article Retrieval	Article Section Relevance	Text Extraction
Study Protocol Type	information acquisition	selection	data item extraction from journal article
Study Protocol Type Term Accession Number	OBI:0600013	OBI:0001928	IAO:0000443
Study Protocol Type Term Source REF	OBI	OBI	OBI
Study Protocol Description			
Study Protocol URI	""	""	""
Study Protocol Version			
Study Protocol Parameters Name	""	""	""
Study Protocol Parameters Name Term Accession Number	""	""	""
Study Protocol Parameters Name Term Source REF	""	""	""
Study Protocol Components Name	""	""	""
Study Protocol Components Type	""	""	""
Study Protocol Components Type Term Accession Number	""	""	""
Study Protocol Components Type Term Source REF	""	""	""
STUDY CONTACTS
Study Person Last Name	Kim	Huang	Tomala	Matthews	Strubell	Saunders	McCallum	Olivetti
Study Person First Name	Edward	Kevin	Alex	Sara	Emma	Adam	Andrew	Elsa
Study Person Mid Initials								
Study Person Email	""	""	""	""	""	""	""	elsao@mit.edu
Study Person Phone								
Study Person Fax								
Study Person Address								
Study Person Affiliation	Massachusetts Institute of Technology, Cambridge, Massachusetts 02139, USA	Massachusetts Institute of Technology, Cambridge, Massachusetts 02139, USA	Massachusetts Institute of Technology, Cambridge, Massachusetts 02139, USA	Massachusetts Institute of Technology, Cambridge, Massachusetts 02139, USA	University of Massachusetts Amherst, Amherst, Massachusetts 01003, USA	University of Massachusetts Amherst, Amherst, Massachusetts 01003, USA	University of Massachusetts Amherst, Amherst, Massachusetts 01003, USA	Massachusetts Institute of Technology, Cambridge, Massachusetts 02139, USA
Study Person Roles								
Study Person Roles Term Accession Number								
Study Person Roles Term Source REF								
Comment[Study Person ORCID]								
Comment[Funder]								
Comment[FundRef ID]								
Comment[Funder Term Source REF]								
Comment[Grant Identifier]								
