# Supplementary material for: Machine-learned and codified synthesis parameters of oxide materials
Source: Sci Data. 2017 Sep 12;4:170127. doi: 10.1038/sdata.2017.127 (PMC5595045; doi:10.1038/sdata.2017.127)
Supplement: Supplementary file 1 [file sdata2017127-isa1.zip › s_study_Olivetti.txt]

Source Name	Material Type	Term Source REF	Term Accession Number	Protocol REF	Protocol REF	Sample Name	Factor Value[oxide system]
CrossRef search	Literature search	SWO	operation:0305	Article Retrieval	Article Section Relevance	640000 journal articles	30 oxide systems
