# Supplementary material for: Machine-learned and codified synthesis parameters of oxide materials
Source: Sci Data. 2017 Sep 12;4:170127. doi: 10.1038/sdata.2017.127 (PMC5595045; doi:10.1038/sdata.2017.127)
Supplement: Supplementary file 1 [file sdata2017127-isa1.zip › a_assay_Olivetti.txt]

Sample Name	Protocol REF	Assay Name	Raw Data File	Comment[Data Repository]	Comment[Data Record Accession]	Comment[Data Record URI]
640000 journal articles	Text Extraction	relevant text	material_synthesis_data.json	figshare	doi:10.6084/m9.figshare.5221351	https://doi.org/10.6084/m9.figshare.5221351
